# Supplementary material for: Chemical Profiling, Bioactive Properties, and Anticancer and Antimicrobial Potential of Juglans regia L. Leaves
Source: Molecules. 2023 Feb 20;28(4):1989. doi: 10.3390/molecules28041989 (PMC9966981; doi:10.3390/molecules28041989)
Supplement: Supplementary file 1 [file molecules-28-01989-s001.zip]

Archive with 1 entries (1 files):
- molecules-2195462-supplementary.pdf
